# Supplementary material for: Seagull: lasso, group lasso and sparse-group lasso regularization for linear regression models via proximal gradient descent
Source: BMC Bioinformatics. 2020 Sep 15;21:407. doi: 10.1186/s12859-020-03725-w (PMC7493359; doi:10.1186/s12859-020-03725-w)
Supplement: Supplementary file 1 — Additional file 1. An R script for downloading and processing the methylation data used in this study. [file 12859_2020_3725_MOESM1_ESM.txt]

rm(list=ls())

library(readr)
library(stringr)
library(dplyr)
library(magrittr)

library(GEOquery)
library(AnnotationHub)
library(GenomicRanges)
library(GenomicFeatures)
library(rtracklayer)


sample_dirname <- "petkovich_files"


# Obtain data from GEO ----------------------------------------------------


## Obtain annotation, to be saved and used downstream. Annotation contains e.g.,
## age of mice and file names for raw data.
##
## NOTE: The current (2020-02-07) version of readr (1.3.1) causes getGEO() to
## fail.
## The getGEO() command below is confirmed to work with versions
## readr: 1.1.1
## GEOquery: 2.46.15
## Assuming devtools is installed, the following code installs these versions:
## devtools::install_bioc("3.6/GEOquery")
## devtools::install_version("readr", version = "1.1.1")
##
## However, if the above commands fail, please use the following code to
## install the necessary versions of the packages:
##
## packageurl <- "https://cran.r-project.org/src/contrib/Archive/readr/readr_1.1.1.tar.gz"
## install.packages(packageurl, repos = NULL, type = "source")
## packageurl <- "http://bioconductor.org/packages/3.6/bioc/src/contrib/Archive/GEOquery/GEOquery_2.46.14.tar.gz"
## install.packages(packageurl, repos = NULL, type = "source")
##
## If the installation still fails, it is very likely due to missing packages
## in the list of dependencies. Please install the required packages and rerun
## the code for installation above.

agemeth_raw_geo <- getGEO("GSE80672") %>%
  ## extract first list element
  magrittr::extract2(1)

## note here that the annotation "years" should read "months", which matches up
## with the Petkovich et al. Cell Metabolism paper.
petkovich_pheno_raw <- agemeth_raw_geo %>% pData %>% as_tibble


## Obtain raw data files
##
## get the accession numbers from the phenoData
sample_names <- petkovich_pheno_raw %>%
  mutate_if(is.factor, as.character) %>%
  pull("geo_accession")
## get supplementary file names
sample_filenames <- petkovich_pheno_raw %>%
  mutate_if(is.factor, as.character) %>%
  pull("supplementary_file_1") %>% basename() %>%
  set_names(sample_names)

## obtain large supplementary text files with the processed CpG site
## percentages and coverages
if (!file.exists(sample_dirname)) {
  dir.create(sample_dirname, showWarnings=FALSE)
  test <- sample_names %>%
    purrr::map(getGEOSuppFiles, makeDirectory=FALSE, baseDir=sample_dirname)
}


# Translate chromosome accession numbers to standard chromosome names -----

## from Petkovich et al.: "Mouse genome assembly GRCm38.p2 and its annotation
## were downloaded from NCBI"
if (!file.exists("chr_info.txt")) {
  chr_info_url <- str_c(
    "ftp://ftp.ncbi.nih.gov/genomes/M_musculus/ARCHIVE/",
    "ANNOTATION_RELEASE.104/Assembled_chromosomes/chr_accessions_GRCm38.p2"
  )
  download.file(chr_info_url, "chr_info.txt")
}

## parse downloaded accession numbers
chr_info <- readr::read_delim("chr_info.txt", delim="\t") %>%
  ## clean data frame
  mutate_if(is.integer, as.character) %>%
  dplyr::select(seqnames = `#Chromosome`,
                chr_acc = `RefSeq Accession.version`) %>%
  ## bring chromosome names on standard form
  mutate_at("seqnames", ~ str_c("chr", .)) %>%
  mutate_at("seqnames", ~ recode(., "chrMT" = "chrM"))


## For genomic location object (GRanges) below, create a genome sequence
## information object
seqinfo_mm10 <- rtracklayer::SeqinfoForUCSCGenome("mm10")


# Parse raw data into list of data_frames (tibbles) -----------------------

options(readr.show_progress = FALSE)

read_samples <- function (sample_filename) {

  ## read file (suppress console output)
  suppressMessages(
    read_delim(file.path(sample_dirname, sample_filename),
               delim = "\t", escape_double = FALSE, trim_ws = TRUE)) %>%
    ## separate field with chromosome location info
    tidyr::separate(index, sep="\\|",
                    into = c(str_c("dummy", 1:3), "chr_acc", "location")) %>%
    ## throw away redundant GI number
    dplyr::select(-starts_with("dummy")) %>%
    ## convert location to integer
    mutate_at(vars(location), ~ as.integer(str_replace(.x, ":", ""))) %>%
    ## rename columns with varying names (vary due to flow cell and barcode
    ## indications)
    rename_at(vars(matches("Percentage")), ~ "percentage") %>%
    rename_at(vars(matches("Coverage")), ~ "coverage") %>%
    ## translate to standard chromosome names (disposes of unlocalized contigs)
    right_join(chr_info) %>%
    dplyr::select(-chr_acc)

}

raw_data_list <- sample_filenames %>%
  ## read each saved file
  purrr::map(read_samples) # %>%


# Make sure all locations are identical, then create GRanges object -------

## GRanges object contains the genomic locations of CpG sites

## Must make sure all raw data files contain the same locations in the same
## order
check_identical <- function (x, y) {
  if (!all(identical(x, y)))
    stop("not identical")
  y
}

raw_data_list %>%
  ## extract and fuse chromosome and location to CpG "fingerprint"
  purrr::map(~ str_c(pull(., seqnames), pull(., location), sep="_")) %>%
  ## confirm all locations are identical (otherwise script will stop)
  purrr::reduce(check_identical) %>% invisible()


## Since locations are identical, we can arbitrarily construct GRanges from
## first element
petkovich_cpg_sites <- raw_data_list[[1]] %$%
  GRanges(seqnames = seqnames,
          ranges   = IRanges(start = location,
                             width = 1L),
          seqinfo  = seqinfo_mm10)


# Extract methylation percentages and coverages as matrices ---------------

petkovich_cpg_percentage <- raw_data_list %>%
  purrr::map(~ pull(., percentage)) %>%
  bind_cols %>% as.matrix

petkovich_cpg_coverage <- raw_data_list %>%
  purrr::map(~ pull(., coverage)) %>%
  bind_cols %>% as.matrix


# Save data ---------------------------------------------------------------

save(petkovich_pheno_raw, petkovich_cpg_sites, petkovich_cpg_percentage,
     petkovich_cpg_coverage, file = "petkovich_data.rdata")


## Following code snippets were used to learn the annotation
# GSM2132712_20D02_overlap_txt <-
#   read_delim("petkovich_files/GSM2132712_20D02.overlap.txt.gz",
#              delim = "\t", escape_double = FALSE, trim_ws = TRUE)

# contigs <- GSM2132712_20D02_overlap_txt %>%
#   pull(index) %>% str_split("\\|") %>%
#   map_chr(4) %>% table
#
#
# ## check out the position (?) attribute for a particular acc no
# GSM2132712_20D02_overlap_txt %>%
#   dplyr::filter(str_detect(index, "NT_166450.1")) %>%
#   pull(index) %>% str_split("\\|") %>% map_chr(5) %>%
#   str_replace(":", "") %>% as.numeric()
#
# ## same again
# GSM2132712_20D02_overlap_txt %>%
#   dplyr::filter(str_detect(index, "NT_162750.1")) %>%
#   pull(index) %>% str_split("\\|") %>% map_chr(5) %>%
#   str_replace(":", "") %>% as.numeric()


## extract the annotation fields, convert to data_frame
# unknown_annot <- GSM2132712_20D02_overlap_txt %>%
#   dplyr::select(index) %>%
#   tidyr::separate(index, into=str_c("V", 1:5), sep="\\|") %>%
#   mutate_at(vars(V5), ~ as.integer(str_replace(.x, ":", "")))
#
# annot_summary <- unknown_annot %>%
#   group_by(V4) %>%
#   summarize(n_V2=n_distinct(V2), n_mem=n())
#
# summarized_annot <- unknown_annot %>%
#   group_by(V4) %>%
#   summarize(V2=str_c(unique(V2), collapse=" "), n_mem=n())
#
# ## total number of sites ~ 2M
# summarized_annot$n_mem %>% sum
#
