# Supplementary material for: Seagull: lasso, group lasso and sparse-group lasso regularization for linear regression models via proximal gradient descent
Source: BMC Bioinformatics. 2020 Sep 15;21:407. doi: 10.1186/s12859-020-03725-w (PMC7493359; doi:10.1186/s12859-020-03725-w)
Supplement: Supplementary file 2 — Additional file 2. An R script for the analysis of the processed data to generate Fig. 1. [file 12859_2020_3725_MOESM2_ESM.txt]

rm(list=ls())

library(Hmisc)
library(matrixStats)
library(tidyverse)
library(Matrix)
library(seagull)
library(SGL)
library(ggplot2)

set.seed(1)
directory.name <- "results"
dir.create(directory.name, showWarnings=FALSE)


#******************************************************************************#
#**     This is the part where the data is prepared for "seagull" and "SGL": **#
#******************************************************************************#
## load the data set which is produced by the first R script
load("petkovich_data.rdata")


## filter the response variable
petkovich_pheno <- petkovich_pheno_raw %>%
  modify_if(is.factor, as.character) %>%
  dplyr::rename(age = "characteristics_ch1.2") %>%
  ## extract age in months with format specification \\d+\\.*\\d*
  modify_at("age", ~ as.numeric(str_extract(.x, "\\d+\\.*\\d*"))) %>%
  dplyr::filter(characteristics_ch1.1 == "strain: C57BL/6",
                characteristics_ch1.5 == "diet: standard",
                age > 1.17) %>%
  ## remaining mice have integer ages in months, convert for numerical safety
  modify_at("age", as.integer)


## split the response variable into two sets:
## training data and test data
petkovich.train <- petkovich_pheno %>%
  group_by(age) %>%
  ## sample half the individuals of each age;
  ## if odd number randomly round up or down.
  sample_n(size = ifelse(sample(c(TRUE, FALSE), 1), ceil(n()/2), floor(n()/2)))

petkovich.test <- dplyr::setdiff(petkovich_pheno, petkovich.train)


## select data corresponding to relevant samples
mat_temp <- t(petkovich_cpg_percentage[, petkovich_pheno$geo_accession])
## standard deviations
mat_temp_sd <- colSds(mat_temp)
## keep data with SD > 1e-7
mat_temp <- mat_temp[, mat_temp_sd > 1e-7]
mat_temp_sd <- mat_temp_sd[mat_temp_sd > 1e-7]


## select data corresponding to relevant samples
Z.train <- mat_temp[petkovich.train$geo_accession, ]


## grouping via singular value decomposition
dec <- svd(Z.train)
grp <- apply(dec$v, 1, function(x){which.max(x * dec$d)})


## final data preparation before starting seagull or SGL
y.train <- petkovich.train$age
y.test  <- petkovich.test$age
Z.test  <- mat_temp[petkovich.test$geo_accession, ]


## free some memory
keep <- c("directory.name", "y.train", "y.test", "Z.train", "Z.test", "grp")
rm(list=setdiff(ls(), keep))


## center and scale the data (this step is not implemented in seagull 1.0.5. and
## thus needs to be performed before the call)
Z.train    <- scale(Z.train, center = TRUE, scale = FALSE)
Z.train.sd <- colSds(Z.train)
Z.train    <- Z.train[, which(Z.train.sd > 1e-7)]
Z.test     <- Z.test[, which(Z.train.sd > 1e-7)]
grp        <- grp[which(Z.train.sd > 1e-7)]
Z.train.sd <- Z.train.sd[which(Z.train.sd > 1e-7)]
Z.train    <- scale(Z.train, center = TRUE, scale = Z.train.sd)
y.train    <- scale(y.train, center = TRUE, scale = FALSE)


#******************************************************************************#
#**     This is the part where "seagull" is called:                          **#
#******************************************************************************#
## call seagull: REQUIRES ~2 hrs
sgl1 <- seagull(y = y.train, Z = Z.train, groups = grp,
                alpha = 0.95, rel_acc = 0.000001, max_iter = 1000,
                gamma_bls = 0.6, xi = 0.001, trace_progress = TRUE)


## keep only the estimates for beta and rescale them
beta.seagull <- sgl1$random_effects
rm(sgl1)
for (i in 1:dim(beta.seagull)[1]) {
  beta.seagull[i, ] = beta.seagull[i, ] / Z.train.sd
}


## find the solution of seagull with minimum mean squared error
yhat.seagull <- mse.seagull <- c()
for(i in 1:nrow(beta.seagull)){
  y.seagull      <- Z.test %*% beta.seagull[i, ]
  mse.seagull[i] <- mean((y.seagull - y.test) ^ 2)
  yhat.seagull   <- cbind(yhat.seagull, y.seagull)
}

yhat.seagull.2 <- yhat.seagull[, which.min(mse.seagull)]


## create a figure
col.1 <- "skyblue3"
col.2 <- "black"
col.3 <- "white"
file.name.tiff.1 <- paste(directory.name,
  "/methylation-vs-chronological_seagull.tiff", sep = "")

size.tags  <- 36
size.large <- 28
size.small <- 20

df.seagull <- data.frame(x = y.test, y = yhat.seagull.2)
title.x.lab <- expression(paste("Chronological age [months]"))
title.y.lab <- expression(paste("Methylation age [months] (",
  italic("seagull"), ")"))
plot.seagull <- ggplot(data = df.seagull, mapping = aes(x = x, y = y))
plot.seagull +
  geom_abline(colour = col.1, size = 1, lty = 2) +
  geom_point(shape = 21, colour = col.3, fill = col.1, stroke = 2, size = 5) +
  xlim(0, 40) +
  ylim(0, 40) +
  stat_summary(size = 1.5) +
  labs(x = title.x.lab, y = title.y.lab, tag = "A") +
  theme(
    axis.title.x = element_text(size = size.large),
    axis.text.x = element_text(siz = size.small),
    axis.title.y = element_text(size = size.large),
    axis.text.y = element_text(siz = size.small),
    plot.tag = element_text(size = size.tags)
  ) + 
  annotate("text",
    x = c(31, 39), y = 1, label = c("paste(italic(R) ^ 2, \" = \")",
    format((cor(yhat.seagull.2, y.test) ^ 2), digits = 4)),
    size = 10, colour = col.1, parse = TRUE, vjust = "inward", hjust = "inward"
  )
ggsave(file.name.tiff.1, width = 20, height = 20, units = "cm", dpi = 700,
  scale = 1)


#******************************************************************************#
#**     This is the part where "SGL" is called:                              **#
#******************************************************************************#
## call SGL: REQUIRES ~45 hrs
data.SGL <- list(x = Z.train, y = y.train)
sgl2 <- SGL(data = data.SGL, index = grp, type = "linear", thresh = 0.0001,
            min.frac = 0.001, nlam = 50, gamma = 0.6, standardize = FALSE,
            verbose = TRUE, alpha = 0.95)


## free some memory and keep only the estimates for beta
rm(data.SGL)
rm(Z.train)
rm(y.train)
rm(grp)

beta.SGL <- sgl2$beta
beta.SGL <- t(beta.SGL)
rm(sgl2)


## rescale the estimates of SGL
for (i in 1:dim(beta.seagull)[1]) {
  beta.SGL[i,] = beta.SGL[i, ] / Z.train.sd
}

rm(Z.train.sd)


## find the solution of SGL with minimum mean squared error
yhat.SGL     <- mse.SGL     <- c()
for(i in 1:nrow(beta.seagull)){
  y.SGL      <- Z.test %*% beta.SGL[i, ]
  mse.SGL[i] <- mean((y.SGL - y.test) ^ 2)
  yhat.SGL   <- cbind(yhat.SGL, y.SGL)
}

yhat.SGL.2     <- yhat.SGL[, which.min(mse.SGL)]


## create some additional output, if you are interested
mse.seagull[which.min(mse.seagull)]
mse.SGL[which.min(mse.SGL)]
cor(yhat.seagull.2, yhat.SGL.2)
length(which(beta.seagull[which.min(mse.seagull), ] != 0))
length(which(beta.SGL[which.min(mse.SGL), ] != 0))


## create a figure
col.1 <- "skyblue3"
col.2 <- "black"
col.3 <- "white"
file.name.tiff.2 <- paste(directory.name,
  "/seagull-vs-SGL.tiff", sep = "")

size.tags  <- 36
size.large <- 28
size.small <- 20

df.comparison <- data.frame(x = yhat.SGL.2, y = yhat.seagull.2)
title.x.lab <- expression(paste("Methylation age [months] (",
  italic("SGL"), ")"))
title.y.lab <- expression(paste("Methylation age [months] (",
  italic("seagull"), ")"))
plot.comparison <- ggplot(data = df.comparison, mapping = aes(x = x, y = y))
plot.comparison +
  geom_abline(colour = col.1, size = 1, lty = 2) +
  geom_point(shape = 21, colour = col.3, fill = col.1, stroke = 2, size = 5) +
  xlim(0, 40) +
  ylim(0, 40) +
  labs(x = title.x.lab, y = title.y.lab, tag = "B") +
  theme(
    axis.title.x = element_text(size = size.large),
    axis.text.x = element_text(siz = size.small),
    axis.title.y = element_text(size = size.large),
    axis.text.y = element_text(siz = size.small),
    plot.tag = element_text(size = size.tags)
  ) +
  annotate("text",
    x = c(31, 39), y = 1, label = c("paste(italic(R) ^ 2, \" = \")",
    format((cor(yhat.SGL.2, yhat.seagull.2) ^ 2), digits = 4)),
    size = 10, colour = col.1, parse = TRUE, vjust = "inward", hjust = "inward"
  )
ggsave(file.name.tiff.2, width = 20, height = 20, units = "cm", dpi = 700,
  scale = 1)
