# Supplementary material for: Seagull: lasso, group lasso and sparse-group lasso regularization for linear regression models via proximal gradient descent
Source: BMC Bioinformatics. 2020 Sep 15;21:407. doi: 10.1186/s12859-020-03725-w (PMC7493359; doi:10.1186/s12859-020-03725-w)
Supplement: Supplementary file 3 — Additional file 3. An R script for performing an exemplary genome-wide association study. [file 12859_2020_3725_MOESM3_ESM.txt]

rm(list = ls())

library(BGLR)
library(ggplot2)
library(matrixStats)
library(seagull)

set.seed(2020)
directory.name <- "results"
dir.create(directory.name, showWarnings = FALSE)


#******************************************************************************#
#**     This is the part where the data is prepared for "seagull".           **#
#**                                                                          **#
#**     The data is available via the package "BGLR". The model that we      **#
#**     use here coincides with the one described in the corresponding       **#
#**     manuscript:                                                          **#
#**                                                                          **#
#**       - P�rez P, de los Campos G. Genome-Wide Regression and Prediction  **#
#**         with the BGLR Statistical Package. Genetics. 2014 Oct;           **#
#**         198(2):483-95. https://doi.org/10.1534/genetics.114.164442.      **#
#******************************************************************************#
data(mice)

number.animals       <- dim(mice.X)[1L]
number.animals.train <- number.animals / 2L

## Randomly divide the data set into training and test data set. Each with 50%
## of all available animals. The seed from line 8 will affect this data
## splitting.
indices.train <- sort(sample.int(number.animals, number.animals.train, replace = FALSE))
Z.train       <- mice.X[indices.train, ]
p             <- dim(Z.train)[2L]
pheno.train   <- mice.pheno[indices.train, ]
Z.test        <- mice.X[-indices.train, ]
pheno.test    <- mice.pheno[-indices.train, ]

## Determine a design matrix for cage effects. These effects will be treated as
## random.
cages.train        <- sort(unique(pheno.train$cage))
number.cages.train <- length(cages.train)
matrix.cages.train <- matrix(0.0, nrow = number.animals.train, ncol = number.cages.train)

for (i in 1L:number.cages.train) {
  matrix.cages.train[which(pheno.train$cage == cages.train[i]), i] <- 1.0
}

## Delete the first column of matrix.cages.train.
matrix.cages.train <- matrix.cages.train[, -1L]
length.cages       <- dim(matrix.cages.train)[2L]

## Final design matrix for random effects.
Z.train <- cbind(matrix.cages.train, Z.train)

## Determine a design matrix for sex effects. These effects will be treated as
## fixed.
gender.train        <- sort(unique(pheno.train$GENDER))
number.gender.train <- length(gender.train)
matrix.gender.train <- matrix(0.0, nrow = number.animals.train, ncol = number.gender.train)

for (i in 1L:number.gender.train) {
  matrix.gender.train[which(pheno.train$GENDER == gender.train[i]), i] <- 1.0
}

## Delete the first column of matrix.gender.train.
matrix.gender.train <- matrix.gender.train[, -1L]

## Determine a design matrix for litter effects. These effects will be treated
## as fixed.
litter.train        <- sort(unique(pheno.train$Litter))
number.litter.train <- length(litter.train)
matrix.litter.train <- matrix(0.0, nrow = number.animals.train, ncol = number.litter.train)

for (i in 1L:number.litter.train) {
  matrix.litter.train[which(pheno.train$Litter == litter.train[i]), i] <- 1.0
}

## Delete the first column of matrix.litter.train.
matrix.litter.train <- matrix.litter.train[, -1L]

## Final design matrix for fixed effects.
X.train <- cbind(matrix.gender.train, matrix.litter.train)

## Phenotype vectors for training and test data.
y.train <- pheno.train$Obesity.BMI
y.test  <- pheno.test$Obesity.BMI

## Center and scale the training data (this step is not implemented in
## seagull 1.0.5. and thus needs to be performed prior to the call).
Z.train.sd <- colSds(Z.train)
Z.train    <- Z.train[, which(Z.train.sd > 1e-7)]
Z.temp.sd  <- Z.train.sd[(length(Z.train.sd) - p + 1L):length(Z.train.sd)]
Z.test     <- Z.test[, which(Z.temp.sd > 1e-7)]
p          <- dim(Z.train)[2L] - length.cages
Z.train.sd <- Z.train.sd[which(Z.train.sd > 1e-7)]
Z.train    <- scale(Z.train, center = TRUE, scale = Z.train.sd)

y.train.sd <- sqrt(var(y.train))
y.train    <- scale(y.train, center = TRUE, scale = y.train.sd)

X.train.sd <- colSds(X.train)
X.train    <- X.train[, which(X.train.sd > 1e-7)]

## Add a column of ones to the matrix X.
## It is crucial for seagull that the inverse of t(X)*X exists, which is why we
## constructed it the way we did, i.e., removing the first columns for gender
## and litter.
X.train <- cbind(1, X.train)

## Free some memory.
keep <- c("Z.train", "Z.test", "Z.train.sd", "X.train", "y.train", "y.test",
          "y.train.sd", "p", "length.cages", "mice.X", "directory.name")
rm(list = setdiff(ls(), keep))


#******************************************************************************#
#**     This is the part where "seagull" is called:                          **#
#******************************************************************************#

## Set up weights to start IPF-lasso. The weights for cages will be fixed at
## 0.25. We chose this value, because this is the ratio of variance explained
## by cage effects and total variance. The weights for markers are considered
## over a range from 0.05 to 1.0.
weights         <- seq(0.05, 1.0, 0.05)
index.end       <- dim(Z.train)[2L]
index.start     <- index.end - p + 1L
results.beta    <- c()
results.min.mse <- c()

for (j in 1L:length(weights)) {
  weights.features <- rep(weights[j], dim(Z.train)[2L])
  weights.features[1L:length.cages] <- 0.25
  
  print(paste("Current weight for markers: ", weights[j], sep = ""))
  cat("\n")
  
  ## Call seagull.
  ipf <- seagull(y = y.train, X = X.train, Z = Z.train, weights_u = weights.features,
                 alpha = 1.0, rel_acc = 0.0001, max_iter = 1000,
                 gamma_bls = 0.6, xi = 0.01, loops_lambda = 50, trace_progress = TRUE)
  
  ## Extract and re-scale the effect estimates of marker effects.
  beta.seagull <- ipf$random_effects[, index.start:index.end]
  for (i in 1:dim(beta.seagull)[1]) {
    beta.seagull[i, ] <- y.train.sd * beta.seagull[i, ] / Z.train.sd[index.start:index.end]
  }
  
  ## Compute the mean squared error of phenotype values and additive-genetic
  ## effects using the test data.
  yhat.seagull <- mse.seagull <- c()
  for(i in 1:nrow(beta.seagull)){
    y.seagull      <- Z.test %*% beta.seagull[i, ]
    mse.seagull[i] <- mean((y.seagull - y.test) ^ 2)
    yhat.seagull   <- cbind(yhat.seagull, y.seagull)
  }
  
  ## Extract the estimates of marker effects with smallest mean squared error.
  beta <- beta.seagull[which.min(mse.seagull), ]
  
  ## Uncomment the next three lines for additional insight from each call.
  #plot(beta^2, ylab = "Estimated squared marker effect",
  #     type = "o", cex = 0.5, col = 4,
  #     main = paste("Marker effects for marker weights = ", weights[j], sep = ""))
  
  cat("\n")
  print("Iterations per value of lambda:")
  print(ipf$iterations)
  cat("\n")
  
  ## Bind results from each call.
  results.beta    <- rbind(results.beta, beta)
  results.min.mse <- c(results.min.mse, min(mse.seagull))
}

## After this loop of calls, the solution with lowest mean squared error is
## selected.
j    <- which.min(results.min.mse)
beta <- results.beta[j, ]

## The 5 markers with highest absolute value of estimated marker effects are
## chosen. Then their names are extracted from the file "mice.X" from the BGLR
## data set. At the end, we manually sought the corresponding chromosomes where
## these markers are located. The results are shown in the comment box below.
highest.values  <- sort(abs(beta), decreasing = TRUE)[1L:5L]
indices.highest <- c()

for (i in 1L:length(highest.values)) {
  indices.highest <- c(indices.highest, which(abs(beta) == highest.values[i]))
}
names.markers <- dimnames(mice.X)[[2]][indices.highest]


#******************************************************************************#
#**     Outcome: (sorted from highest to lowest absolute value of estimated  **#
#**               marker effect)                                             **#
#**                                                                          **#
#**     Indices of the 5 markers with highest absolute values of estimated   **#
#**     effects:                                                             **#
#**          - 9119                                                          **#
#**          - 8612                                                          **#
#**          - 10255                                                         **#
#**          - 7124                                                          **#
#**          - 3189                                                          **#
#**                                                                          **#
#**     Corresponding names of these markers as provided by BGLR:            **#
#**          - "gnf17.005.541_G"                                             **#
#**          - "rs3726626_G"                                                 **#
#**          - "rs13483945_G"                                                **#
#**          - "rs6312679_A"                                                 **#
#**          - "rs3687916_A"                                                 **#
#**                                                                          **#
#**     Corresponding number of chromosomes where these markers are          **#
#**     located: (according to the online data base                          **#
#**     http://www.ensembl.org/Mus_musculus/Info/Index)                      **#
#**          - 17                                                            **#
#**          - 15                                                            **#
#**          - X                                                             **#
#**          - 12                                                            **#
#**          - 5                                                             **#
#******************************************************************************#


## Create a figure. This figure shows estimated squared marker effects. The 5
## largest estimates are additionally marked with black dots. (These coincide
## with the 5 markers described above.)
col.1 <- "skyblue3"
file.name.tiff <- paste(directory.name, "/squared_marker_effects.tiff", sep = "")

size.tags  <- 30
size.large <- 28
size.small <- 20

df.effects  <- data.frame(x = seq(1L, p, 1L), y = beta^2)
df.highest  <- data.frame(x = indices.highest, y = highest.values^2)
main.title  <- paste("Cage weights = ", weights.features[1L], ", marker weights = ", weights[j], sep = "")
title.x.lab <- expression(paste("Index"))
title.y.lab <- expression(paste("Estimated squared marker effect"))
plot.seagull <- ggplot(data = df.effects, mapping = aes(x = x, y = y))
plot.seagull +
  geom_step(colour = col.1, size = 2) +
  geom_point(data = df.highest, mapping = aes(x = x, y = y), size = 4) +
  labs(title = main.title, x = title.x.lab, y = title.y.lab) +
  theme(
    title = element_text(size = size.tags),
    axis.title.x = element_text(size = size.large),
    axis.text.x = element_text(siz = size.small),
    axis.title.y = element_text(size = size.large),
    axis.text.y = element_text(siz = size.small)
  ) +
  scale_x_continuous(breaks = seq(0, 10000, 2000))
ggsave(file.name.tiff, width = 40, height = 20, units = "cm", dpi = 700,
       scale = 1, compression = "lzw")
